# Supplementary material for: Stalled disomes marked by Hel2-dependent ubiquitin chains undergo Ubp2/Ubp3-mediated deubiquitination upon translational run-off
Source: Commun Biol. 2025 Jan 28;8:132. doi: 10.1038/s42003-025-07569-z (PMC11775340; doi:10.1038/s42003-025-07569-z)
Supplement: Supplementary file 3 — Supplementary Data 1 [file 42003_2025_7569_MOESM3_ESM.xlsx]

## Sheet: experiment 1 06-05
															Hel2	Blots
				Profiles
				Area			total ribo area	disome/total ribo						wt high/sum	wt low dose/sum	Δasc1/sum	Hel2-RM/sum		wt high/sum	wt low dose/sum	Δasc1/sum	Hel2-RM/sum
		wt high	trisome	647				0.00776189					1	2.88511	5.70381	13.9587	0
		wt high	disome	8992			83356	0.107875					2	9.48647	10.1292	61.9243	17.1783
		wt high	monosome	62294				0.747325					3	3.76004	5.06707	6.77029	5.36348
		wt low	trisome	1810				0.0231615					4	1.08687	1.22063	4.06669	2.37188
		wt low	disome	9611			78147	0.122986					5	1.27822	1.65216	1.50119	0.977131
		wt low	monosome	62035				0.793824					6	1.38678	0.997702	1.09849	1.29716
		Δasc1 high	trisome	1976				0.0335917				Monosome	7	3.84903	2.03903	2.17203	1.2178	Monosome	56.3032	20.6257	10.6803	13.8863
		Δasc1 high	disome	10776			58824	0.183191					8	44.6316	16.076	8.50828	11.2487
		Δasc1 high	monosome	44538				0.75714					9	7.82259	2.51074	0	1.41977
		Hel2-RM high	trisome	1625				0.0255174				Disome	10	7.28399	4.70991	0	2.45147	Disome	23.8133	37.2566	0	12.2952
		Hel2-RM high	disome	8573			63682	0.134622					11	15.9831	27.8921	0	7.30776
		Hel2-RM high	monosome	51178				0.803649					12	0.546249	4.65456	0	2.53597
												Trisome	13	0	17.3471	0	39.7345	Trisome	0	17.3471	0	46.6306
						total ribo area: 40S+60S+all polysomes							14	0	0	0	6.89609
													Sum
		Ribosome	300000
		Hel2	3000
			wt high/sum	wt low dose/sum	Δasc1/sum	Hel2-RM/sum				wt high/sum	wt low dose/sum	Δasc1/sum	Hel2-RM/sum				wt high/sum	wt low dose/sum	Δasc1/sum	Hel2-RM/sum
	Hel2	Monosome	1689.1	618.772	160.205	416.589		Ribosome	Monosome	224197	238147	227142	241095		Hel2/Ribosome	Monosome	0.00753397	0.00259827	0.000705306	0.0017279
		Disome	714.4	1117.7	0	368.856			Disome	16181.2	18447.9	27478.6	20193.3			Disome	0.04415	0.0605866	0	0.0182663
		Trisome	0	520.413	0	1398.92			Trisome	776.189	2316.15	3359.17	2551.74			Trisome	0	0.224689	0	0.548221
													Exp1				wt high/sum	wt low dose/sum	Δasc1/sum	Hel2-RM/sum
															Hel2/Ribosome	Monosome	0.00753397	0.00259827	0.000705306	0.0017279
																Disome	0.04415	0.0605866	0	0.0182663
																Trisome	0	0.224689	0	0.548221
													Exp2				wt high/sum	wt low dose/sum	Δasc1/sum	Hel2-RM/sum
															Hel2/Ribosome	Monosome	0.00446717	0.00281225	0.001315	0.000756591
																Disome	0.0520956	0.0535973	0	0.0396889
																Trisome	0.0550307	0.183206	0	0.534514
													average				wt high/sum	wt low dose/sum	Δasc1/sum	Hel2-RM/sum
															Hel2/Ribosome	Monosome	0.00600057	0.00270526	0.00101015	0.00124225
																Disome	0.0481228	0.0570919	0	0.0289776
																Trisome	0.0275154	0.203948	0	0.541367

## Sheet: experiment 2 06-13
															Hel2	Blots
				Profiles
				Area			total ribo area	disome/total ribo						wt high/sum	wt low dose/sum	Δasc1/sum	Hel2-RM/sum		wt high/sum	wt low dose/sum	Δasc1/sum	Hel2-RM/sum
		wt high	trisome	458				0.0073					1	2.32402	5.33968	11.2617	2.99255
		wt high	disome	7094			65391	0.108486					2	22.9874	19.3997	45.1761	10.8586
		wt high	monosome	52843				0.808108					3	4.55201	3.75656	12.0906	7.22412
		wt low	trisome	1043				0.0156					4	1.40227	1.93593	7.05933	1.60924
		wt low	disome	8780			67058	0.130931					5	1.64516	1.38917	2.17791	1.68752
		wt low	monosome	52847				0.788079					6	1.39236	1.40168	1.77788	0
		Δasc1 high	trisome	1258				0.0225				Monosome	7	2.58181	3.19814	5.79505	0	Monosome	36.0995	22.1627	20.4565	6.09428
		Δasc1 high	disome	7318			56015	0.130644					8	30.0943	16.3897	11.8312	6.09428
		Δasc1 high	monosome	43581				0.778024					9	3.4234	2.57489	2.83015	0
		Hel2-RM high	trisome	2019				0.0249				Disome	10	5.07632	10.3232	0	0	Disome	28.2582	35.0878	0	25.1691
		Hel2-RM high	disome	10300			81210	0.126832					11	22.3961	20.9224	0	17.9884
		Hel2-RM high	monosome	65414				0.805492					12	0.785794	3.84229	0	7.18069
												Trisome	13	0.931523	8.77326	0	37.2205	Trisome	1.33908	9.52674	0	44.3646
						total ribo area: 40S+60S+all polysomes							14	0.407557	0.75348	0	7.14415
													Sum
		Ribosome	300000
		Hel2	3000
			wt high/sum	wt low dose/sum	Δasc1/sum	Hel2-RM/sum				wt high/sum	wt low dose/sum	Δasc1/sum	Hel2-RM/sum				wt high/sum	wt low dose/sum	Δasc1/sum	Hel2-RM/sum
	Hel2	Monosome	1082.99	664.882	306.847	182.828		Ribosome	Monosome	242432	236424	233407	241648		Hel2/Ribosome	Monosome	0.00446717	0.00281225	0.00131464	0.000756591
		Disome	847.746	1052.63	0	755.072			Disome	16272.9	19639.7	19596.5	19024.8			Disome	0.0520956	0.0535973	0	0.0396889
		Trisome	40.1724	285.802	0	1330.94			Trisome	730	1560	2250	2490			Trisome	0.0550307	0.183206	0	0.534514
																	wt high/sum	wt low dose/sum	Δasc1/sum	Hel2-RM/sum
															Hel2/Ribosome	Monosome	0.00446717	0.00281225	0.001315	0.000756591
																Disome	0.0520956	0.0535973	0	0.0396889
																Trisome	0.0550307	0.183206	0	0.534514
